# Supplementary material for: Aerobes and phototrophs as microbial organic fertilizers: Exploring mineralization, fertilization and plant protection features
Source: PLoS One. 2022 Feb 2;17(2):e0262497. doi: 10.1371/journal.pone.0262497 (PMC8809616; doi:10.1371/journal.pone.0262497)
Supplement: S1 Data — (XLSX) [file pone.0262497.s002.xlsx]

## Sheet: mineralization profiling exp
treatment	incubation (days)	mg/l dry growing medium		pH
		NH4-N	NO3-N
Neg. control	0	1e-15	1e-15	5.81
Neg. control	0	0	0	5.85
Neg. control	0	0	0	5.88
Neg. control	7	0.825619	0.0409601	5.94
Neg. control	7	0	0.105126	6.04
Neg. control	7	0	0.0465602	5.78
Neg. control	14	1e-15	0.0688484	5.83
Neg. control	14	0	0.0970631	6.24
Neg. control	14	0	0.0939661	5.83
Neg. control	21	0.358372	0.135511	5.86
Neg. control	21	0	0.22707	5.87
Neg. control	21	0	0.131838	6.06
Neg. control	28	0.629068	0.15435	6.12
Neg. control	28	0	0.162992	5.88
Neg. control	28	0.213813	0.207439	5.75
Neg. control	42	0.0746924	0.178238	6.06
Neg. control	42	0	0.10567	6.04
Neg. control	42	0	0.10608	5.85
SF2	0	1e-15	1e-15	5.92
SF2	0	0	0	6.3
SF2	0	0	0	6.11
SF2	7	47.6125	1.02836	6.36
SF2	7	64.2179	0.56619	6.24
SF2	7	41.2799	1.03136	6.25
SF2	14	57.4919	5.74606	6.26
SF2	14	41.3287	4.00669	6.33
SF2	14	63.6414	8.17256	6.35
SF2	21	10.9685	13.4086	6.25
SF2	21	34.6723	18.6697	6.24
SF2	21	22.9187	14.0363	6.21
SF2	28	84.0476	104.983	5.86
SF2	28	136.979	123.089	5.79
SF2	28	74.0807	120.084	6.04
SF2	42	38.6737	187.141	5.34
SF2	42	55.4245	137.912	5.63
SF2	42	8.38773	267.274	5.3
AHB	0	1e-15	1e-15	6.76
AHB	0	0	0	6.79
AHB	0	0	0	6.75
AHB	7	103.377	6.20781	7.14
AHB	7	93.7243	0.0127424	7.12
AHB	7	91.1392	0	7.1
AHB	14	115.432	4.23424	7.22
AHB	14	111.202	5.97565	7.14
AHB	14	108.476	4.21325	7.12
AHB	21	145.432	20.2274	7.1
AHB	21	143.382	17.4071	7.13
AHB	21	109.918	14.612	7.1
AHB	28	124.247	63.8219	6.98
AHB	28	117.426	71.7917	6.92
AHB	28	118.923	67.5282	6.9
AHB	42	124.592	118.261	6.47
AHB	42	157.032	111.338	6.39
AHB	42	138.3	60.6375	6.46
MA	0	1e-15	1e-15	6.67
MA	0	0	0	6.54
MA	0	0	0	6.75
MA	7	135.097	0.0275273	7.08
MA	7	143.922	0.00327534	7.16
MA	7	124.93	0.000449134	7.23
MA	14	148.501	8.44535	7.24
MA	14	146.206	4.81099	7.24
MA	14	155.732	6.29431	7.21
MA	21	159.024	21.4064	7.07
MA	21	162.947	16.456	7.15
MA	21	134.502	11.9644	7.14
MA	28	157.291	32.5036	7.07
MA	28	142.482	32.8407	7.06
MA	28	140.526	34.8772	7.03
MA	42	155.151	103.149	6.38
MA	42	194.669	155.523	6.2
MA	42	168.755	146.916	6.4
PNSB	0	1e-15	1e-15	6.48
PNSB	0	0	0	6.48
PNSB	0	0	0	6.38
PNSB	7	62.106	0	6.63
PNSB	7	68.5253	1.17029	6.67
PNSB	7	60.9887	0	6.68
PNSB	14	117.322	0	6.86
PNSB	14	134.401	2.05771	6.76
PNSB	14	136.894	1.63965	6.78
PNSB	21	191.606	4.11644	6.83
PNSB	21	149.173	1.3559	6.79
PNSB	21	149.457	4.48722	6.77
PNSB	28	154.429	13.8418	6.85
PNSB	28	188.631	19.212	6.88
PNSB	28	174.498	15.6036	6.87
PNSB	42	97.2738	12.7935	6.49
PNSB	42	124.931	21.8313	6.51
PNSB	42	125.132	17.4534	6.43
AHB + MA 85/15	0	1e-15	1e-15	6.76
AHB + MA 85/15	0	0	0	6.69
AHB + MA 85/15	0	0	0	6.78
AHB + MA 85/15	7	53.4193	1.29657	7.04
AHB + MA 85/15	7	66.396	0	7.04
AHB + MA 85/15	7	71.7979	0.0159127	7.06
AHB + MA 85/15	14	83.5177	3.51166	7.19
AHB + MA 85/15	14	80.8642	4.37984	7.16
AHB + MA 85/15	14	87.7226	3.75761	7.19
AHB + MA 85/15	21	107.207	21.1284	7.17
AHB + MA 85/15	21	61.9363	23.7092	7.07
AHB + MA 85/15	21	106.705	16.1691	7.04
AHB + MA 85/15	28	105.192	80.6758	6.96
AHB + MA 85/15	28	116.694	94.7155	6.94
AHB + MA 85/15	28	110.437	74.1714	6.94
AHB + MA 85/15	42	106.983	176.753	6.35
AHB + MA 85/15	42	113.022	110.17	6.33
AHB + MA 85/15	42	113.633	120.784	6.4
AHB + PNSB 85/15	0	1e-15	1e-15	6.77
AHB + PNSB 85/15	0	0	0	6.77
AHB + PNSB 85/15	0	0	0	6.71
AHB + PNSB 85/15	7	116.174	0.0557942	7.02
AHB + PNSB 85/15	7	118.492	0.0296206	7.01
AHB + PNSB 85/15	7	110.541	0.0446587	7.04
AHB + PNSB 85/15	14	134.947	6.05532	7.08
AHB + PNSB 85/15	14	120.929	5.24283	7.22
AHB + PNSB 85/15	14	117.315	5.08272	7.11
AHB + PNSB 85/15	21	128.259	20.0183	7.03
AHB + PNSB 85/15	21	140.527	16.1066	7.03
AHB + PNSB 85/15	21	153.952	11.6864	7.05
AHB + PNSB 85/15	28	122.852	41.3117	6.93
AHB + PNSB 85/15	28	125.503	41.3843	6.89
AHB + PNSB 85/15	28	121.393	43.0356	6.91
AHB + PNSB 85/15	42	125.07	79.7109	6.5
AHB + PNSB 85/15	42	140.051	112.256	6.29
AHB + PNSB 85/15	42	157.186	99.5562	6.36
ABH + MA + PNSB 85/7.5/7.5	0	1e-15	1e-15	6.73
ABH + MA + PNSB 85/7.5/7.5	0	0	0	6.77
ABH + MA + PNSB 85/7.5/7.5	0	0	0	6.77
ABH + MA + PNSB 85/7.5/7.5	7	77.4204	1.22736	7.17
ABH + MA + PNSB 85/7.5/7.5	7	57.4681	0.0150721	7.06
ABH + MA + PNSB 85/7.5/7.5	7	72.8275	0.0198868	7.12
ABH + MA + PNSB 85/7.5/7.5	14	95.9585	2.2818	7.1
ABH + MA + PNSB 85/7.5/7.5	14	105.091	2.95213	7.19
ABH + MA + PNSB 85/7.5/7.5	14	88.321	2.89431	7.19
ABH + MA + PNSB 85/7.5/7.5	21	88.1861	9.13175	7.04
ABH + MA + PNSB 85/7.5/7.5	21	81.492	7.49333	7.09
ABH + MA + PNSB 85/7.5/7.5	21	97.2385	19.3415	7.03
ABH + MA + PNSB 85/7.5/7.5	28	133.294	67.2741	6.95
ABH + MA + PNSB 85/7.5/7.5	28	97.3078	87.311	6.84
ABH + MA + PNSB 85/7.5/7.5	28	112.904	54.1451	6.95
ABH + MA + PNSB 85/7.5/7.5	42	119.308	134.616	6.2
ABH + MA + PNSB 85/7.5/7.5	42	113.05	116.857	6.41
ABH + MA + PNSB 85/7.5/7.5	42	105.718	101.057	6.39

## Sheet: pot trial grass A
Treatment	Cut	growth period (days)	PER CUT		CUMULATIVE			OUTLIERS
			fresh weight (g)	dry weight (g)	cum FW (g)	cum DW (g)		removed
Neg. control	1	23	10.3	1.18	10.3	1.18
Neg. control	1	23	9.53	0.93	9.53	0.93
Neg. control	1	23	7.58	0.77	7.58	0.77
Neg. control	1	23	8.7	0.83	8.7	0.83
Neg. control	1	23	7.98	0.83	7.98	0.83
Neg. control	2	31	4.38	0.34	14.68	1.52
Neg. control	2	31	4.89	0.5	14.42	1.43
Neg. control	2	31	4.21	0.41	11.79	1.18
Neg. control	2	31	4.78	0.38	13.48	1.21
Neg. control	2	31	3.5	0.34	11.48	1.17
Neg. control	3	37	0.63	0.04	15.31	1.56
Neg. control	3	37	0.4	0.03	14.82	1.46
Neg. control	3	37	0.5	0.1	12.29	1.28
Neg. control	3	37	0.55	0.1	14.03	1.31
Neg. control	3	37	0.66	0.05	12.14	1.22
Neg. control	4	50	0.98	0.09	16.29	1.65
Neg. control	4	50	1.05	0.12	15.87	1.58
Neg. control	4	50	0.98	0.13	13.27	1.41
Neg. control	4	50	1.1	0.14	15.13	1.45
Neg. control	4	50	1.12	0.16	13.26	1.38
Neg. control	5	58	0	0	16.29	1.65
Neg. control	5	58	0	0	15.87	1.58
Neg. control	5	58	0	0	13.27	1.41
Neg. control	5	58	0	0	15.13	1.45
Neg. control	5	58	0	0	13.26	1.38
Neg. control	6	72	0.93	0.17	17.22	1.82
Neg. control	6	72	0.92	0.2	16.79	1.78
Neg. control	6	72	0.88	0.15	14.15	1.56
Neg. control	6	72	1.11	0.22	16.24	1.67
Neg. control	6	72	0.96	0.15	14.22	1.53
Neg. control	7	100	0.35	0	17.57	1.82
Neg. control	7	100	0.31	0	17.1	1.78
Neg. control	7	100	0.34	0	14.49	1.56
Neg. control	7	100	0.51	0.05	16.75	1.72
Neg. control	7	100	0.54	0.09	14.76	1.62
Neg. control	8	127	0.08	0	17.65	1.82
Neg. control	8	127	0.16	0	17.26	1.78
Neg. control	8	127	0.33	0.06	14.82	1.62
Neg. control	8	127	0.24	0.01	16.99	1.73
Neg. control	8	127	0.37	0.08	15.13	1.7
Neg. control	9	160	0.35	0.06	18	1.88
Neg. control	9	160	0.24	0.03	17.5	1.81
Neg. control	9	160	0.51	0.19	15.33	1.81
Neg. control	9	160	0.27	0	17.26	1.73
Neg. control	9	160	0.49	0.15	15.62	1.85
SF2	1	23	6.76	0.75	6.76	0.75
SF2	1	23	6.22	0.73	6.22	0.73
SF2	1	23	8.77	0.91	8.77	0.91
SF2	1	23	7.7	0.82	7.7	0.82
SF2	1	23	8.68	0.92	8.68	0.92
SF2	2	31	7.52	0.78	14.28	1.53
SF2	2	31	5.44	0.54	11.66	1.27
SF2	2	31	10.09	0.97	18.86	1.88
SF2	2	31	7.68	0.64	15.38	1.46
SF2	2	31	7.37	0.58	16.05	1.5
SF2	3	37	3.65	0.46	17.93	1.99
SF2	3	37	1.84	0.2	13.5	1.47
SF2	3	37	3.44	0.38	22.3	2.26
SF2	3	37	1.61	0.2	16.99	1.66
SF2	3	37	1.64	0.1	17.69	1.6
SF2	4	50	13.67	1.58	31.6	3.57
SF2	4	50	9.53	1.02	23.03	2.49
SF2	4	50	12.84	1.64	35.14	3.9
SF2	4	50	9.06	1.04	26.05	2.7
SF2	4	50	5.37	0.53	23.06	2.13
SF2	5	58	7.96	0.87	39.56	4.44
SF2	5	58	6.49	0.64	29.52	3.13
SF2	5	58	7.96	0.94	43.1	4.84
SF2	5	58	6.61	0.74	32.66	3.44
SF2	5	58	3.04	0.33	26.1	2.46
SF2	6	72	2.29	0.5	41.85	4.94
SF2	6	72	10.36	1.28	39.88	4.41
SF2	6	72	2.79	0.44	45.89	5.28
SF2	6	72	8.64	1.3	41.3	4.74
SF2	6	72	5.72	0.58	31.82	3.04
SF2	7	100	1.47	0.33	43.32	5.27
SF2	7	100	4.05	1.02	43.93	5.43
SF2	7	100	1.86	0.39	47.75	5.67
SF2	7	100	3.7	0.8	45	5.54
SF2	7	100	7.19	1.52	39.01	4.56
SF2	8	127	0.95	0.21	44.27	5.48
SF2	8	127	2.21	0.47	46.14	5.9
SF2	8	127	1.24	0.18	48.99	5.85
SF2	8	127	2.78	0.53	47.78	6.07
SF2	8	127	3.02	0.6	42.03	5.16
SF2	9	160	0.84	0.23	45.11	5.71
SF2	9	160	1.57	0.34	47.71	6.24
SF2	9	160	1.13	0.31	50.12	6.16
SF2	9	160	1.69	0.33	49.47	6.4
SF2	9	160	1.99	0.43	44.02	5.59
AHB	1	23	15.67	1.66	15.67	1.66
AHB	1	23	12.26	1.33	12.26	1.33
AHB	1	23	9.05	0.93	9.05	0.93
AHB	1	23	8.5	0.95	8.5	0.95
AHB	1	23	12.29	1.27	12.29	1.27
AHB	2	31	13.72	0.99	29.39	2.65
AHB	2	31	14.36	1.19	26.62	2.52
AHB	2	31	6.76	0.45	15.81	1.38
AHB	2	31	9.68	0.78	18.18	1.73
AHB	2	31	7.85	0.63	20.14	1.9
AHB	3	37	2.9	0.29	32.29	2.94
AHB	3	37	3.62	0.3	30.24	2.82
AHB	3	37	1.77	0.11	17.58	1.49
AHB	3	37	2.08	0.23	20.26	1.96
AHB	3	37	1.73	0.11	21.87	2.01
AHB	4	50	9.07	1.08	41.36	4.02
AHB	4	50	11.17	1.38	41.41	4.2
AHB	4	50	6.42	0.72	24	2.21
AHB	4	50	8.45	0.86	28.71	2.82
AHB	4	50	6.86	0.76	28.73	2.77
AHB	5	58	6.31	0.68	47.67	4.7
AHB	5	58	4.82	0.55	46.23	4.75
AHB	5	58	4.13	0.37	28.13	2.58
AHB	5	58	5.19	0.49	33.9	3.31
AHB	5	58	3.54	0.39	32.27	3.16
AHB	6	72	2.52	0.34	50.19	5.04
AHB	6	72	2.05	0.31	48.28	5.06
AHB	6	72	7.29	0.8	35.42	3.38
AHB	6	72	7.79	0.84	41.69	4.15
AHB	6	72	6.48	0.79	38.75	3.95
AHB	7	100	1.11	0.18	51.3	5.22
AHB	7	100	0.95	0.14	49.23	5.2
AHB	7	100	4.79	0.91	40.21	4.29
AHB	7	100	2.98	0.57	44.67	4.72
AHB	7	100	5.24	1	43.99	4.95
AHB	8	127	1.14	0.18	52.44	5.4
AHB	8	127	0.74	0.12	49.97	5.32
AHB	8	127	2.74	0.56	42.95	4.85
AHB	8	127	1.45	0.24	46.12	4.96
AHB	8	127	3.47	0.66	47.46	5.61
AHB	9	160	1.62	0.39	54.06	5.79
AHB	9	160	0.58	0.1	50.55	5.42
AHB	9	160	2.15	0.43	45.1	5.28
AHB	9	160	1.44	0.27	47.56	5.23
AHB	9	160	2.29	0.51	49.75	6.12
MA	1	23	9.1	1.01	9.1	1.01
MA	1	23	16.18	1.69	16.18	1.69
MA	1	23	12.72	1.35	12.72	1.35
MA	1	23	15.21	1.66	15.21	1.66
MA	1	23	19.75	2.23	19.75	2.23
MA	2	31	9.98	0.84	19.08	1.85
MA	2	31	12.89	1.05	29.07	2.74
MA	2	31	9.45	0.7	22.17	2.05
MA	2	31	14.94	1.24	30.15	2.9
MA	2	31	14.32	1.15	34.07	3.38
MA	3	37	3.28	0.41	22.36	2.26
MA	3	37	1.99	0.25	31.06	2.99
MA	3	37	2.26	0.25	24.43	2.3
MA	3	37	2.48	0.21	32.63	3.11
MA	3	37	2.5	0.18	36.57	3.56
MA	4	50	12.17	1.4	34.53	3.66
MA	4	50	6.46	0.72	37.52	3.71
MA	4	50	8.75	0.97	33.18	3.27
MA	4	50	7	0.72	39.63	3.83
MA	4	50	4.56	0.56	41.13	4.12
MA	5	58	8.41	0.88	42.94	4.54
MA	5	58	4.73	0.51	42.25	4.22
MA	5	58	5.73	0.52	38.91	3.79
MA	5	58	4.25	0.4	43.88	4.23
MA	5	58	4.15	0.44	45.28	4.56
MA	6	72	4.59	0.75	47.53	5.29
MA	6	72	2.91	0.4	45.16	4.62
MA	6	72	6.14	0.77	45.05	4.56
MA	6	72	3.94	0.46	47.82	4.69
MA	6	72	3.29	0.47	48.57	5.03
MA	7	100	1.99	0.45	49.52	5.74
MA	7	100	2.36	0.53	47.52	5.15
MA	7	100	2.31	0.42	47.36	4.98
MA	7	100	2.35	0.45	50.17	5.14
MA	7	100	1.93	0.31	50.5	5.34
MA	8	127	1.12	0.18	50.64	5.92
MA	8	127	1.9	0.39	49.42	5.54
MA	8	127	1.17	0.19	48.53	5.17
MA	8	127	2.08	0.45	52.25	5.59
MA	8	127	1.78	0.25	52.28	5.59
MA	9	160	1.05	0.27	51.69	6.19
MA	9	160	1.08	0.26	50.5	5.8
MA	9	160	1.14	0.29	49.67	5.46
MA	9	160	1.31	0.29	53.56	5.88
MA	9	160	1.61	0.4	53.89	5.99

## Sheet: pot trial grass B
Treatment	Cut	growth period (days)	per cut		cumulative
			fresh weight (g)	dry weight (g)	cum FW (g)	cum DW (g)
Neg. control	1	14	2.34	0.23	2.34	0.23
Neg. control	1	14	2.03	0.1	2.03	0.1
Neg. control	1	14	2.53	0.16	2.53	0.16
Neg. control	1	14	2.59	0.2	2.59	0.2
Neg. control	1	14	1.99	0.13	1.99	0.13
Neg. control	2	28	5.78	0.41	8.12	0.64
Neg. control	2	28	6.04	0.48	8.07	0.58
Neg. control	2	28	6.08	0.47	8.61	0.63
Neg. control	2	28	6.3	0.52	8.89	0.72
Neg. control	2	28	6.18	0.53	8.17	0.66
Neg. control	3	37	1.42	0.22	9.54	0.86
Neg. control	3	37	1.41	0.22	9.48	0.8
Neg. control	3	37	1.3	0.14	9.91	0.77
Neg. control	3	37	1.44	0.09	10.33	0.81
Neg. control	3	37	1.61	0.22	9.78	0.88
Neg. control	4	49	1.18	0.21	10.72	1.07
Neg. control	4	49	1.02	0.18	10.5	0.98
Neg. control	4	49	0.95	0.2	10.86	0.97
Neg. control	4	49	0.87	0.13	11.2	0.94
Neg. control	4	49	1.18	0.19	10.96	1.07
Neg. control	5	68	0.76	0.11	11.48	1.18
Neg. control	5	68	0.76	0.12	11.26	1.1
Neg. control	5	68	0.79	0.14	11.65	1.11
Neg. control	5	68	1.03	0.19	12.23	1.13
Neg. control	5	68	1.28	0.25	12.24	1.32
Neg. control	6	75	0.4	0.12	11.88	1.3
Neg. control	6	75	0.49	0.16	11.75	1.26
Neg. control	6	75	0.47	0.15	12.12	1.26
Neg. control	6	75	0.4	0.12	12.63	1.25
Neg. control	6	75	0.44	0.16	12.68	1.48
Neg. control	7	93	0	0	11.88	1.3
Neg. control	7	93	0	0	11.75	1.26
Neg. control	7	93	0	0	12.12	1.26
Neg. control	7	93	0	0	12.63	1.25
Neg. control	7	93	0	0	12.68	1.48
Neg. control	8	111	1	0.21	12.88	1.51
Neg. control	8	111	1.05	0.27	12.8	1.53
Neg. control	8	111	1.17	0.26	13.29	1.52
Neg. control	8	111	0.94	0.24	13.57	1.49
Neg. control	8	111	0.95	0.28	13.63	1.76
Neg. control	9	160	1.48	0.44	14.36	1.95
Neg. control	9	160	1.16	0.34	13.96	1.87
Neg. control	9	160	1.23	0.32	14.52	1.84
Neg. control	9	160	0.67	0.23	14.24	1.72
Neg. control	9	160	1.08	0.32	14.71	2.08
SF2	1	14	3.17	0.3	3.17	0.3
SF2	1	14	3.35	0.25	3.35	0.25
SF2	1	14	3.4	0.24	3.4	0.24
SF2	1	14	3.17	0.16	3.17	0.16
SF2	1	14	3.22	0.32	3.22	0.32
SF2	2	28	6.57	0.66	9.74	0.96
SF2	2	28	10.73	1.21	14.08	1.46
SF2	2	28	14.5	1.58	17.9	1.82
SF2	2	28	13.5	1.34	16.67	1.5
SF2	2	28	12.9	1.36	16.12	1.68
SF2	3	37	2.65	0.35	12.39	1.31
SF2	3	37	5.54	0.67	19.62	2.13
SF2	3	37	7.29	0.82	25.19	2.64
SF2	3	37	6.64	0.74	23.31	2.24
SF2	3	37	7.46	0.75	23.58	2.43
SF2	4	49	5.16	0.67	17.55	1.98
SF2	4	49	6.69	0.83	26.31	2.96
SF2	4	49	9.82	1.12	35.01	3.76
SF2	4	49	7.71	0.78	31.02	3.02
SF2	4	49	8.8	0.96	32.38	3.39
SF2	5	68	14.7	2.04	32.25	4.02
SF2	5	68	10.67	1.66	36.98	4.62
SF2	5	68	7.24	1.24	42.25	5
SF2	5	68	12.83	1.8	43.85	4.82
SF2	5	68	11.21	1.53	43.59	4.92
SF2	6	75	4.72	0.47	36.97	4.49
SF2	6	75	3.86	0.53	40.84	5.15
SF2	6	75	2.23	0.38	44.48	5.38
SF2	6	75	3.03	0.38	46.88	5.2
SF2	6	75	2.96	0.44	46.55	5.36
SF2	7	93	4	0.66	40.97	5.15
SF2	7	93	2.44	0.43	43.28	5.58
SF2	7	93	1.88	0.3	46.36	5.68
SF2	7	93	2.06	0.32	48.94	5.52
SF2	7	93	2.36	0.33	48.91	5.69
SF2	8	111	2.08	0.42	43.05	5.57
SF2	8	111	1.92	0.4	45.2	5.98
SF2	8	111	1.77	0.39	48.13	6.07
SF2	8	111	0.82	0.19	49.76	5.71
SF2	8	111	1.46	0.33	50.37	6.02
SF2	9	160	1.48	0.42	44.53	5.99
SF2	9	160	1.63	0.41	46.83	6.39
SF2	9	160	1.17	0.3	49.3	6.37
SF2	9	160	0.57	0.18	50.33	5.89
SF2	9	160	0.95	0.28	51.32	6.3
AHB + MA 85/15	1	14	3.22	0.3	3.22	0.3
AHB + MA 85/15	1	14	4.13	0.42	4.13	0.42
AHB + MA 85/15	1	14	3.38	0.3	3.38	0.3
AHB + MA 85/15	1	14	3	0.27	3	0.27
AHB + MA 85/15	1	14	3.2	0.27	3.2	0.27
AHB + MA 85/15	2	28	9.86	1.1	13.08	1.4
AHB + MA 85/15	2	28	16.5	1.94	20.63	2.36
AHB + MA 85/15	2	28	12.44	1.37	15.82	1.67
AHB + MA 85/15	2	28	11.14	1.06	14.14	1.33
AHB + MA 85/15	2	28	6.62	0.6	9.82	0.87
AHB + MA 85/15	3	37	5.51	0.64	18.59	2.04
AHB + MA 85/15	3	37	10.32	1.15	30.95	3.51
AHB + MA 85/15	3	37	6.9	0.77	22.72	2.44
AHB + MA 85/15	3	37	5.6	0.58	19.74	1.91
AHB + MA 85/15	3	37	3.15	0.37	12.97	1.24
AHB + MA 85/15	4	49	8.58	0.95	27.17	2.99
AHB + MA 85/15	4	49	9.97	1.24	40.92	4.75
AHB + MA 85/15	4	49	9.55	1.09	32.27	3.53
AHB + MA 85/15	4	49	7.7	0.85	27.44	2.76
AHB + MA 85/15	4	49	4.51	0.53	17.48	1.77
AHB + MA 85/15	5	68	13	1.9	40.17	4.89
AHB + MA 85/15	5	68	4.25	0.79	45.17	5.54
AHB + MA 85/15	5	68	11.41	1.69	43.68	5.22
AHB + MA 85/15	5	68	15.59	1.75	43.03	4.51
AHB + MA 85/15	5	68	14.46	1.73	31.94	3.5
AHB + MA 85/15	6	75	5.07	0.66	45.24	5.55
AHB + MA 85/15	6	75	2.49	0.41	47.66	5.95
AHB + MA 85/15	6	75	3.43	0.48	47.11	5.7
AHB + MA 85/15	6	75	3	0.33	46.03	4.84
AHB + MA 85/15	6	75	3.49	0.35	35.43	3.85
AHB + MA 85/15	7	93	3.79	0.63	49.03	6.18
AHB + MA 85/15	7	93	2.25	0.39	49.91	6.34
AHB + MA 85/15	7	93	2.57	0.38	49.68	6.08
AHB + MA 85/15	7	93	2.16	0.28	48.19	5.12
AHB + MA 85/15	7	93	6.52	0.8	41.95	4.65
AHB + MA 85/15	8	111	1.91	0.33	50.94	6.51
AHB + MA 85/15	8	111	2.17	0.44	52.08	6.78
AHB + MA 85/15	8	111	2.06	0.37	51.74	6.45
AHB + MA 85/15	8	111	1.52	0.23	49.71	5.35
AHB + MA 85/15	8	111	3.03	0.44	44.98	5.09
AHB + MA 85/15	9	160	1.43	0.36	52.37	6.87
AHB + MA 85/15	9	160	1.59	0.47	53.67	7.25
AHB + MA 85/15	9	160	2.12	0.54	53.86	6.99
AHB + MA 85/15	9	160	1.47	0.37	51.18	5.72
AHB + MA 85/15	9	160	2.01	0.48	46.99	5.57
AHB + PNSB 85/15	1	14	3.8	0.38	3.8	0.38
AHB + PNSB 85/15	1	14	3.82	0.27	3.82	0.27
AHB + PNSB 85/15	1	14	4.21	0.35	4.21	0.35
AHB + PNSB 85/15	1	14	3.33	0.28	3.33	0.28
AHB + PNSB 85/15	1	14	2.77	0.24	2.77	0.24
AHB + PNSB 85/15	2	28	12.44	1.39	16.24	1.77
AHB + PNSB 85/15	2	28	15.05	1.15	18.87	1.42
AHB + PNSB 85/15	2	28	17.44	1.84	21.65	2.19
AHB + PNSB 85/15	2	28	11.98	1.19	15.31	1.47
AHB + PNSB 85/15	2	28	9.54	0.97	12.31	1.21
AHB + PNSB 85/15	3	37	6.36	0.66	22.6	2.43
AHB + PNSB 85/15	3	37	9.28	1.11	28.15	2.53
AHB + PNSB 85/15	3	37	10.33	1.08	31.98	3.27
AHB + PNSB 85/15	3	37	6.41	0.63	21.72	2.1
AHB + PNSB 85/15	3	37	6.09	0.71	18.4	1.92
AHB + PNSB 85/15	4	49	9.23	1.09	31.83	3.52
AHB + PNSB 85/15	4	49	10.04	1.25	38.19	3.78
AHB + PNSB 85/15	4	49	9.25	1.06	41.23	4.33
AHB + PNSB 85/15	4	49	7.65	0.87	29.37	2.97
AHB + PNSB 85/15	4	49	8	0.86	26.4	2.78
AHB + PNSB 85/15	5	68	9.92	1.72	41.75	5.24
AHB + PNSB 85/15	5	68	6.05	1.06	44.24	4.84
AHB + PNSB 85/15	5	68	5.18	0.86	46.41	5.19
AHB + PNSB 85/15	5	68	15.03	1.74	44.4	4.71
AHB + PNSB 85/15	5	68	15.07	2.18	41.47	4.96
AHB + PNSB 85/15	6	75	4.8	0.65	46.55	5.89
AHB + PNSB 85/15	6	75	2.86	0.51	47.1	5.35
AHB + PNSB 85/15	6	75	2.37	0.37	48.78	5.56
AHB + PNSB 85/15	6	75	3.19	0.34	47.59	5.05
AHB + PNSB 85/15	6	75	5.5	0.66	46.97	5.62
AHB + PNSB 85/15	7	93	2.77	0.45	49.32	6.34
AHB + PNSB 85/15	7	93	2.1	0.31	49.2	5.66
AHB + PNSB 85/15	7	93	2.77	0.38	51.55	5.94
AHB + PNSB 85/15	7	93	2.2	0.33	49.79	5.38
AHB + PNSB 85/15	7	93	4.42	0.7	51.39	6.32
AHB + PNSB 85/15	8	111	1.55	0.23	50.87	6.57
AHB + PNSB 85/15	8	111	2.22	0.39	51.42	6.05
AHB + PNSB 85/15	8	111	2.97	0.55	54.52	6.49
AHB + PNSB 85/15	8	111	1.42	0.29	51.21	5.67
AHB + PNSB 85/15	8	111	1.91	0.39	53.3	6.71
AHB + PNSB 85/15	9	160	1.46	0.47	52.33	7.04
AHB + PNSB 85/15	9	160	1.94	0.52	53.36	6.57
AHB + PNSB 85/15	9	160	2.31	0.6	56.83	7.09
AHB + PNSB 85/15	9	160	1.03	0.28	52.24	5.95
AHB + PNSB 85/15	9	160	1.05	0.3	54.35	7.01
AHB + MA + PNSB 85/7.5/7.5	1	14	3.44	0.34	3.44	0.34
AHB + MA + PNSB 85/7.5/7.5	1	14	3.83	0.33	3.83	0.33
AHB + MA + PNSB 85/7.5/7.5	1	14	3.61	0.28	3.61	0.28
AHB + MA + PNSB 85/7.5/7.5	1	14	2.98	0.2	2.98	0.2
AHB + MA + PNSB 85/7.5/7.5	1	14	3.73	0.36	3.73	0.36
AHB + MA + PNSB 85/7.5/7.5	2	28	10.62	1.11	14.06	1.45
AHB + MA + PNSB 85/7.5/7.5	2	28	15.5	1.86	19.33	2.19
AHB + MA + PNSB 85/7.5/7.5	2	28	16.79	1.82	20.4	2.1
AHB + MA + PNSB 85/7.5/7.5	2	28	10.01	0.99	12.99	1.19
AHB + MA + PNSB 85/7.5/7.5	2	28	11.06	1.09	14.79	1.45
AHB + MA + PNSB 85/7.5/7.5	3	37	3.46	0.42	17.52	1.87
AHB + MA + PNSB 85/7.5/7.5	3	37	10.23	1.17	29.56	3.36
AHB + MA + PNSB 85/7.5/7.5	3	37	10.78	1.16	31.18	3.26
AHB + MA + PNSB 85/7.5/7.5	3	37	4.66	0.48	17.65	1.67
AHB + MA + PNSB 85/7.5/7.5	3	37	6.12	0.59	20.91	2.04
AHB + MA + PNSB 85/7.5/7.5	4	49	6.61	0.87	24.13	2.74
AHB + MA + PNSB 85/7.5/7.5	4	49	11.99	1.4	41.55	4.76
AHB + MA + PNSB 85/7.5/7.5	4	49	9.64	1.17	40.82	4.43
AHB + MA + PNSB 85/7.5/7.5	4	49	6.13	0.73	40.92	2.4
AHB + MA + PNSB 85/7.5/7.5	4	49	7.12	0.81	28.03	2.85
AHB + MA + PNSB 85/7.5/7.5	5	68	12.98	2.03	37.11	4.77
AHB + MA + PNSB 85/7.5/7.5	5	68	5.13	0.97	46.68	5.73
AHB + MA + PNSB 85/7.5/7.5	5	68	4.65	0.8	45.47	5.23
AHB + MA + PNSB 85/7.5/7.5	5	68	12.78	1.63	36.56	4.03
AHB + MA + PNSB 85/7.5/7.5	5	68	15.68	1.79	43.71	4.64
AHB + MA + PNSB 85/7.5/7.5	6	75	5.45	0.69	42.56	5.46
AHB + MA + PNSB 85/7.5/7.5	6	75	3.06	0.48	49.74	6.21
AHB + MA + PNSB 85/7.5/7.5	6	75	3.3	0.47	48.77	5.7
AHB + MA + PNSB 85/7.5/7.5	6	75	3.43	0.37	39.99	4.4
AHB + MA + PNSB 85/7.5/7.5	6	75	3.13	0.33	46.84	4.97
AHB + MA + PNSB 85/7.5/7.5	7	93	2.67	0.42	45.23	5.88
AHB + MA + PNSB 85/7.5/7.5	7	93	1.92	0.37	51.66	6.58
AHB + MA + PNSB 85/7.5/7.5	7	93	2.77	0.38	51.54	6.08
AHB + MA + PNSB 85/7.5/7.5	7	93	3.36	0.48	43.35	4.88
AHB + MA + PNSB 85/7.5/7.5	7	93	3.29	0.42	50.13	5.39
AHB + MA + PNSB 85/7.5/7.5	8	111	1.76	0.35	46.99	6.23
AHB + MA + PNSB 85/7.5/7.5	8	111	2.13	0.39	53.79	6.97
AHB + MA + PNSB 85/7.5/7.5	8	111	2.56	0.51	54.1	6.59
AHB + MA + PNSB 85/7.5/7.5	8	111	2.07	0.38	45.42	5.26
AHB + MA + PNSB 85/7.5/7.5	8	111	1.752	0.3	51.882	5.69
AHB + MA + PNSB 85/7.5/7.5	9	160	1.56	0.49	48.55	6.72
AHB + MA + PNSB 85/7.5/7.5	9	160	1.56	0.48	55.35	7.45
AHB + MA + PNSB 85/7.5/7.5	9	160	1.63	0.4	55.73	6.99
AHB + MA + PNSB 85/7.5/7.5	9	160	1.75	0.39	47.17	5.65
AHB + MA + PNSB 85/7.5/7.5	9	160	1.27	0.3	53.152	5.99

## Sheet: pot trial tomato
Treatment	Present in fertilizer			Greenhouse type	Plant length (cm) after …				Leaf Greenness	Alternaria	Powdery		OUTLIERS
	AHB	MA	PNSB		35 days	45 days	55 days	62 days	Index after 92d	leaf spot (mm²)	mildew		removed
Neg. control	no	no	no	gutter	15	20	40	47	37.6
Neg. control	no	no	no	gutter	15.5	28	48	54	32.2
Neg. control	no	no	no	gutter	13	23	43	53	31.4
Neg. control	no	no	no	gutter	15	25	47	54	33.6
Neg. control	no	no	no	gutter	13	24	37	45	32.1
Neg. control	no	no	no	gutter	17	23	36	49	30.4
Neg. control	no	no	no	gutter	12.5	19	37	40	27.7
Neg. control	no	no	no	gutter	17	22	40	43	36.8
Neg. control	no	no	no	gutter	13	21	36	43	35.5
Neg. control	no	no	no	gutter	18	22	31	45	36.9
Neg. control	no	no	no	quarantine	19	26	38				-
Neg. control	no	no	no	quarantine	17.5	26	36				-
Neg. control	no	no	no	quarantine	19	29	48				-
Neg. control	no	no	no	quarantine	16	24	47				-
Neg. control	no	no	no	quarantine	17	23	29				-
Neg. control	no	no	no	quarantine	14.5	23	45				-
Neg. control	no	no	no	gutter, extra	17	26	47
Neg. control	no	no	no	gutter, extra	15	19	32
Neg. control	no	no	no	gutter, extra	15	19	35
SF2	no	no	no	gutter	14.5	28	74	92	31.2	1924
SF2	no	no	no	gutter	18	40	89	108	34.7	0.333333
SF2	no	no	no	gutter	14.5	32	78	98	34.2	625.333
SF2	no	no	no	gutter	14	35	83	106	37.8	815.667
SF2	no	no	no	gutter	13.5	28	65	87	37.5	710.667
SF2	no	no	no	gutter	13.5	33	78	98	37.3
SF2	no	no	no	gutter	12	30	78	102	34.3
SF2	no	no	no	gutter	14.5	34	75	98	35.8
SF2	no	no	no	gutter	17	35	73	89	36.4
SF2	no	no	no	gutter	16	41	89	111	37.9
SF2	no	no	no	quarantine	17	32	67				1
SF2	no	no	no	quarantine	19	38	84				1
SF2	no	no	no	quarantine	16.5	32	77				0
SF2	no	no	no	quarantine	18	39	91				1
SF2	no	no	no	quarantine	19	34	74				1
SF2	no	no	no	quarantine	16	35	77				1
SF2	no	no	no	gutter, extra	15	34	81
SF2	no	no	no	gutter, extra	14	33.5	82
SF2	no	no	no	gutter, extra	17	33	64
AHB	yes	no	no	gutter	16	36	62	76	39.4	1672.67
AHB	yes	no	no	gutter	17	35	76	91	35.6	2336.67
AHB	yes	no	no	gutter	15	38	85	98	34.1	1210.33
AHB	yes	no	no	gutter	15	40	87	107	34.5	796
AHB	yes	no	no	gutter	17	42	74	87	36.6	6.66667
AHB	yes	no	no	gutter	13.5	30	70	85	34.2
AHB	yes	no	no	gutter	18	39	74	96	37.5
AHB	yes	no	no	gutter	16	40	78	90	35.5
AHB	yes	no	no	gutter	16	32	66	75	38.4
AHB	yes	no	no	gutter	15	37	75	96	41.9
AHB	yes	no	no	quarantine	18	34	71				1
AHB	yes	no	no	quarantine	15	35	86				1
AHB	yes	no	no	quarantine	13	33	69				1
AHB	yes	no	no	quarantine	21	37.5	86				1
AHB	yes	no	no	quarantine	21	39	84				1
AHB	yes	no	no	quarantine	17	41	94				1
AHB	yes	no	no	gutter, extra	15	33	76
AHB	yes	no	no	gutter, extra	16	30	72
AHB	yes	no	no	gutter, extra	18.5	36.5	82
MA	no	yes	no	gutter	17	36	78	95	43.4	992.667
MA	no	yes	no	gutter	16.5	37	78	97	39.8	860.667
MA	no	yes	no	gutter	19	41	89	103	36.9	1663.33
MA	no	yes	no	gutter	15.5	35	86	108	31.7	1222.33
MA	no	yes	no	gutter	14.5	38	75	93	36	81.3333
MA	no	yes	no	gutter	17	36	78	88	36.9
MA	no	yes	no	gutter	18.5	42	82	99	34.9
MA	no	yes	no	gutter	16.5	40	86	95	38.4
MA	no	yes	no	gutter	16	34	65	76	38.5
MA	no	yes	no	gutter	18.5	42	89	96	42.4
MA	no	yes	no	quarantine	17.5	40	84				1
MA	no	yes	no	quarantine	11.5	35	72				0
MA	no	yes	no	quarantine	19	40	87				0.5
MA	no	yes	no	quarantine	19.5	37	87				0
MA	no	yes	no	quarantine	19	37	91				1
MA	no	yes	no	quarantine	19	40	93				1
MA	no	yes	no	gutter, extra	15	29	74
MA	no	yes	no	gutter, extra	18.5	40	88
MA	no	yes	no	gutter, extra	18	37	79
AHB + MA 85/15	yes	yes	no	gutter	17	35	74	85	31.9	10
AHB + MA 85/15	yes	yes	no	gutter	15.5	35	93	104	34.3	6.66667
AHB + MA 85/15	yes	yes	no	gutter	19	43	94	103	32.4	1422
AHB + MA 85/15	yes	yes	no	gutter	14	36	84	98	35.1	1703
AHB + MA 85/15	yes	yes	no	gutter	16	37	72	98	37.4	853.667
AHB + MA 85/15	yes	yes	no	gutter	16	34	79	89	32.2
AHB + MA 85/15	yes	yes	no	gutter	16.5	41	86	102	37.5
AHB + MA 85/15	yes	yes	no	gutter	15	36	80	85	32.2
AHB + MA 85/15	yes	yes	no	gutter	17	40	72	86	35
AHB + MA 85/15	yes	yes	no	gutter	18	42	81	99	40.7
AHB + MA 85/15	yes	yes	no	quarantine	18	38	74				1
AHB + MA 85/15	yes	yes	no	quarantine	19	35	79				0.5
AHB + MA 85/15	yes	yes	no	quarantine	19	38	74				1
AHB + MA 85/15	yes	yes	no	quarantine	18	38	87				0.5
AHB + MA 85/15	yes	yes	no	quarantine	20.5	43	96				1
AHB + MA 85/15	yes	yes	no	quarantine	17	38	91				0.5
AHB + MA 85/15	yes	yes	no	gutter, extra	17	41	87
AHB + MA 85/15	yes	yes	no	gutter, extra	18	37	83
AHB + MA 85/15	yes	yes	no	gutter, extra	19.5	33	73
AHB + PNSB 85/15	yes	no	yes	gutter	18	39	78	93	36.7	808
AHB + PNSB 85/15	yes	no	yes	gutter	15	39	86	98	32.8	10
AHB + PNSB 85/15	yes	no	yes	gutter	17.5	38	85	103	37	6.66667
AHB + PNSB 85/15	yes	no	yes	gutter	13.5	35	83	92	35.6	1180
AHB + PNSB 85/15	yes	no	yes	gutter	13	37	73	82	40.8	960
AHB + PNSB 85/15	yes	no	yes	gutter	14	32	74	85	34.1
AHB + PNSB 85/15	yes	no	yes	gutter	12	28	71	81	32.7
AHB + PNSB 85/15	yes	no	yes	gutter	16	35	81	97	33.1
AHB + PNSB 85/15	yes	no	yes	gutter	18	42	76	89	40.6
AHB + PNSB 85/15	yes	no	yes	gutter	16	34	75	87	39.8
AHB + PNSB 85/15	yes	no	yes	quarantine	16	32	69				0.5
AHB + PNSB 85/15	yes	no	yes	quarantine	19	34	73				1
AHB + PNSB 85/15	yes	no	yes	quarantine	19	38	79				0.5
AHB + PNSB 85/15	yes	no	yes	quarantine	19	38	87				1
AHB + PNSB 85/15	yes	no	yes	quarantine	18.5	37	89				1
AHB + PNSB 85/15	yes	no	yes	quarantine	18	37	92				1
AHB + PNSB 85/15	yes	no	yes	gutter, extra	13	35	82
AHB + PNSB 85/15	yes	no	yes	gutter, extra	17	32	76
AHB + PNSB 85/15	yes	no	yes	gutter, extra	18.5	39	80
ABH + MA + PNSB 85/7.5/7.5	yes	yes	yes	gutter	18.5	35	82	104	39.1	1913.33
ABH + MA + PNSB 85/7.5/7.5	yes	yes	yes	gutter	20	40	85	101	39.2	2903.33
ABH + MA + PNSB 85/7.5/7.5	yes	yes	yes	gutter	17.5	38	84	106	36.1	6.66667
ABH + MA + PNSB 85/7.5/7.5	yes	yes	yes	gutter	16.5	42	90	113	38	3.33333
ABH + MA + PNSB 85/7.5/7.5	yes	yes	yes	gutter	16	39	70	82	33.2	10
ABH + MA + PNSB 85/7.5/7.5	yes	yes	yes	gutter	16	34	62	77	36.9
ABH + MA + PNSB 85/7.5/7.5	yes	yes	yes	gutter	15.5	38	82	89	37.3
ABH + MA + PNSB 85/7.5/7.5	yes	yes	yes	gutter	17	39	84	100	37.2
ABH + MA + PNSB 85/7.5/7.5	yes	yes	yes	gutter	17	37	80	90	37.7
ABH + MA + PNSB 85/7.5/7.5	yes	yes	yes	gutter	18.5	43	82	100	38
ABH + MA + PNSB 85/7.5/7.5	yes	yes	yes	quarantine	17	33	72				0
ABH + MA + PNSB 85/7.5/7.5	yes	yes	yes	quarantine	18	36	83				1
ABH + MA + PNSB 85/7.5/7.5	yes	yes	yes	quarantine	21	41	85				1
ABH + MA + PNSB 85/7.5/7.5	yes	yes	yes	quarantine	17	38	87				0.5
ABH + MA + PNSB 85/7.5/7.5	yes	yes	yes	quarantine	18	37	85				1
ABH + MA + PNSB 85/7.5/7.5	yes	yes	yes	quarantine	16	31	85				1
ABH + MA + PNSB 85/7.5/7.5	yes	yes	yes	gutter, extra	16	34	84
ABH + MA + PNSB 85/7.5/7.5	yes	yes	yes	gutter, extra	19	40	88
ABH + MA + PNSB 85/7.5/7.5	yes	yes	yes	gutter, extra	17.5	39	88
AHB + MA 75/25	yes	yes	no	gutter	15	32	78	95	35.7
AHB + MA 75/25	yes	yes	no	gutter	17.5	38	91	103	40.5
AHB + MA 75/25	yes	yes	no	gutter	14.5	38	85	112	33.8
AHB + MA 75/25	yes	yes	no	gutter	17	41	87	114	39.1
AHB + MA 75/25	yes	yes	no	gutter	14	30	71	92	37.9
AHB + MA 75/25	yes	yes	no	gutter	19	41	77	98	39
AHB + MA 75/25	yes	yes	no	gutter	15.5	36	77	98	39.6
AHB + MA 75/25	yes	yes	no	gutter	16	35	76	86	31.1
AHB + MA 75/25	yes	yes	no	gutter	13	29	67	84	38.8
AHB + MA 75/25	yes	yes	no	gutter	20	40	77	99	39.1
AHB + MA 75/25	yes	yes	no	quarantine	18	37	76				1
AHB + MA 75/25	yes	yes	no	quarantine	20.5	38	71				0.5
AHB + MA 75/25	yes	yes	no	quarantine	20	41	88				0.5
AHB + MA 75/25	yes	yes	no	quarantine	18	32	78				1
AHB + MA 75/25	yes	yes	no	quarantine	16	37	82				1
AHB + MA 75/25	yes	yes	no	quarantine	18.5	38	92				0.5
AHB + MA 75/25	yes	yes	no	gutter, extra	20	43	93
AHB + MA 75/25	yes	yes	no	gutter, extra	19	33	75
AHB + MA 75/25	yes	yes	no	gutter, extra	20	38	83
AHB + PNSB 75/25	yes	no	yes	gutter	16	31	72	92	35.6
AHB + PNSB 75/25	yes	no	yes	gutter	17	37	86	98	38.5
AHB + PNSB 75/25	yes	no	yes	gutter	17	41	92	120	34.7
AHB + PNSB 75/25	yes	no	yes	gutter	19	42	89	111	35
AHB + PNSB 75/25	yes	no	yes	gutter	17	38	74	97	36.7
AHB + PNSB 75/25	yes	no	yes	gutter	16	38	74	98	36.7
AHB + PNSB 75/25	yes	no	yes	gutter	19.5	36	86	104	40.7
AHB + PNSB 75/25	yes	no	yes	gutter	15.5	34	79	95	35.2
AHB + PNSB 75/25	yes	no	yes	gutter	15.5	36	78	100	40.5
AHB + PNSB 75/25	yes	no	yes	gutter	14	40	76	98	42.7
AHB + PNSB 75/25	yes	no	yes	quarantine	18	37	80				1
AHB + PNSB 75/25	yes	no	yes	quarantine	18	36	81				1
AHB + PNSB 75/25	yes	no	yes	quarantine	17	35	80				1
AHB + PNSB 75/25	yes	no	yes	quarantine	17	38	84				1
AHB + PNSB 75/25	yes	no	yes	quarantine	20	41	92				1
AHB + PNSB 75/25	yes	no	yes	quarantine	14	32	78				1
AHB + PNSB 75/25	yes	no	yes	gutter, extra	13.5	33	76
AHB + PNSB 75/25	yes	no	yes	gutter, extra	17.5	31	75
AHB + PNSB 75/25	yes	no	yes	gutter, extra	17	34	77
ABH + MA + PNSB 75/12.5/12.5	yes	yes	yes	gutter	15	36	83	103	38.7
ABH + MA + PNSB 75/12.5/12.5	yes	yes	yes	gutter	16.5	32	73	88	33.2
ABH + MA + PNSB 75/12.5/12.5	yes	yes	yes	gutter	16	40	86	109	39.3
ABH + MA + PNSB 75/12.5/12.5	yes	yes	yes	gutter	14	32	78	91	29.9
ABH + MA + PNSB 75/12.5/12.5	yes	yes	yes	gutter	16	35	68	88	36.9
ABH + MA + PNSB 75/12.5/12.5	yes	yes	yes	gutter	16.5	38	81	102	39.7
ABH + MA + PNSB 75/12.5/12.5	yes	yes	yes	gutter	18	39	84	96	36.6
ABH + MA + PNSB 75/12.5/12.5	yes	yes	yes	gutter	15.5	32	79	93	34.2
ABH + MA + PNSB 75/12.5/12.5	yes	yes	yes	gutter	15	31	71	86	33.8
ABH + MA + PNSB 75/12.5/12.5	yes	yes	yes	gutter	17	37	76	98	39.1
ABH + MA + PNSB 75/12.5/12.5	yes	yes	yes	quarantine	20	36	73				1
ABH + MA + PNSB 75/12.5/12.5	yes	yes	yes	quarantine	18	42	79				0.5
ABH + MA + PNSB 75/12.5/12.5	yes	yes	yes	quarantine	18	42	91				0
ABH + MA + PNSB 75/12.5/12.5	yes	yes	yes	quarantine	19	35	78				1
ABH + MA + PNSB 75/12.5/12.5	yes	yes	yes	quarantine	19	40	92				1
ABH + MA + PNSB 75/12.5/12.5	yes	yes	yes	quarantine	19	42	92				1
ABH + MA + PNSB 75/12.5/12.5	yes	yes	yes	gutter, extra	18	35	85
ABH + MA + PNSB 75/12.5/12.5	yes	yes	yes	gutter, extra	16	34	77
ABH + MA + PNSB 75/12.5/12.5	yes	yes	yes	gutter, extra	17.5	36.5	82
AHB + MA 95/5	yes	yes	no	gutter	16	34	80	100	34.3
AHB + MA 95/5	yes	yes	no	gutter	16.5	39	87	108	36.1
AHB + MA 95/5	yes	yes	no	gutter	17	37	90	113	41.6
AHB + MA 95/5	yes	yes	no	gutter	10.5	24	57	76	32.6
AHB + MA 95/5	yes	yes	no	gutter	14.5	36	73	96	38.3
AHB + MA 95/5	yes	yes	no	gutter	16	35	74	92	37.7
AHB + MA 95/5	yes	yes	no	gutter	18	42	84	105	40.2
AHB + MA 95/5	yes	yes	no	gutter	16.5	41	80	98	36.5
AHB + MA 95/5	yes	yes	no	gutter	14.5	39	80	92	36.2
AHB + MA 95/5	yes	yes	no	gutter	15	34	76	94	39.2
AHB + MA 95/5	yes	yes	no	quarantine	16	40	84				0
AHB + MA 95/5	yes	yes	no	quarantine	17.5	37	72				1
AHB + MA 95/5	yes	yes	no	quarantine	16	30	68				1
AHB + MA 95/5	yes	yes	no	quarantine	19	35	87				1
AHB + MA 95/5	yes	yes	no	quarantine	19.5	36	86				0.5
AHB + MA 95/5	yes	yes	no	quarantine	17.5	40	94				0
AHB + MA 95/5	yes	yes	no	gutter, extra	19	37	84
AHB + MA 95/5	yes	yes	no	gutter, extra	15	39.5	82
AHB + MA 95/5	yes	yes	no	gutter, extra	14	38	nd
AHB + PNSB 95/5	yes	no	yes	gutter	15.5	33	75	97	34.1
AHB + PNSB 95/5	yes	no	yes	gutter	15.5	37	81	98	37.1
AHB + PNSB 95/5	yes	no	yes	gutter	15	35	83	102	38.5
AHB + PNSB 95/5	yes	no	yes	gutter	15.5	39.5	89	112	32.6
AHB + PNSB 95/5	yes	no	yes	gutter	17	37	71	93	36.5
AHB + PNSB 95/5	yes	no	yes	gutter	15.5	35	82	105	36.8
AHB + PNSB 95/5	yes	no	yes	gutter	16.5	36.5	74	98	36.7
AHB + PNSB 95/5	yes	no	yes	gutter	19	37	82	97	33.8
AHB + PNSB 95/5	yes	no	yes	gutter	17	36	72	84	33.3
AHB + PNSB 95/5	yes	no	yes	gutter	17.5	37	77	98	37.8
AHB + PNSB 95/5	yes	no	yes	quarantine	17.5	38	77				1
AHB + PNSB 95/5	yes	no	yes	quarantine	15.5	36.5	71				1
AHB + PNSB 95/5	yes	no	yes	quarantine	16.5	39.5	81				1
AHB + PNSB 95/5	yes	no	yes	quarantine	15	32	84				1
AHB + PNSB 95/5	yes	no	yes	quarantine	19.5	37	88				1
AHB + PNSB 95/5	yes	no	yes	quarantine	15	37.5	84				1
AHB + PNSB 95/5	yes	no	yes	gutter, extra	16.5	38.5	90
AHB + PNSB 95/5	yes	no	yes	gutter, extra	14	32	57
AHB + PNSB 95/5	yes	no	yes	gutter, extra	16	33	75
